# Supplementary material for: A novel ammonia-oxidizing archaeon from wastewater treatment plant: Its enrichment, physiological and genomic characteristics
Source: Sci Rep. 2016 Mar 31;6:23747. doi: 10.1038/srep23747 (PMC4814877; doi:10.1038/srep23747)
Supplement: Supplementary Dataset 1 [file srep23747-s1.xls]

## Sheet: Data S1
SAT1 locus	product	Homolog in Nitrosopumilus maritimus	Homologs in other AOA genome (When that in Nmar is missing)
Nitrogen metabolism
Ammonia oxidation
SU86_008310	ammonia monooxygenase subunit B, amoB	Nmar_1503
SU86_008315	ammonia monooxygenase subunit C, amoC	Nmar_1502
SU86_008320	hypothetical protein,amoX	Nmar_1501
SU86_008325	ammonia monooxygenase subunit A, amoA	Nmar_1500
SU86_004840	ammonium transporter	Nmar_0588
SU86_005670	ammonium transporter	Nmar_1698
SU86_009190	mulitcopper oxidase MCO	Nmar_1667
SU86_004305	mulitcopper oxidase MCO,NirK	Nmar_1663
SU86_005440	blue (type1) copper domain-containing protein	Nmar_1273
SU86_004525	blue (type1) copper domain-containing protein	Nmar_1142
SU86_000530	blue (type1) copper domain-containing protein	Nmar_0815
SU86_004900	blue (type1) copper domain-containing protein	Nmar_1665
SU86_006255	blue (type1) copper domain-containing protein	Nmar_0004
SU86_000740	blue (type1) copper domain-containing protein	Nmar_1650
SU86_000100	blue (type1) copper domain-containing protein, QRED	Nmar_1226
Urea utilizing and degradation
SU86_007620	urease subunit gamma, ureA	Missing	NTE_02908 (N.evergladensis)
SU86_007680	urease subunit alpha, ureC	Missing	NTE_02914 (N.evergladensis), NSED_07645 (Nitrosopumilus sp. AR2)
SU86_007685	urease subunit beta, ureB	Missing	NTE_02913 (N.evergladensis), NSED_07650 (Nitrosopumilus sp. AR2)
SU86_007690	urease subunit gamma, ureA	Missing	NTE_02912 (N.evergladensis), NSED_07655 (Nitrosopumilus sp. AR2)
SU86_007695	urease accessory protein, ureE	Missing	NTE_02887 (N.evergladensis), NSED_07660 (Nitrosopumilus sp. AR2)
SU86_007700	urease accessory protein, ureF	Missing	NTE_02886 (N.evergladensis), NSED_07665 (Nitrosopumilus sp. AR2)
SU86_007705	urease accessory protein, ureG	Missing	NTE_02885 (N.evergladensis), NSED_07670 (Nitrosopumilus sp. AR2)
SU86_007710	urease accessory protein, ureD,ureH	Missing	NVIE_014680 (N.evergladensis), NSED_07675 (Nitrosopumilus sp. AR2)
SU86_09525	urea active transporter; disrupted	Missing	NTE_02995 (N.evergladensis), NSED_07640 (Nitrosopumilus sp. AR2)
Carbon metabolism
3-hydroxypropionate /4-hydroxybutyrate (3-HP/4-HB) cycle
SU86_008030	Acetyl-CoA carboxylase/Propionyl-CoA carboxylase	Nmar_0272
SU86_008035	Acetyl-CoA carboxylase/Propionyl-CoA carboxylase	Nmar_0273
SU86_008040	Acetyl-CoA carboxylase/Propionyl-CoA carboxylase	Nmar_0274
SU86_004740	Malonyl-CoA reductase	Nmar_1586
SU86_000630	Malonate semialdehyde reductase	Nmar_1110
SU86_002675	3-Hydroxypropionyl-CoA synthetase	Nmar_1309
SU86_009010	3-Hydroxypropionyl-CoA dehydratase	Nmar_1308
SU86_003485	Acryloyl-CoA reductase	Nmar_0523
SU86_001295	Methylmalonyl-CoA epimerase	Nmar_0953
SU86_001270	Methylmalonyl-CoA mutase	Nmar_0815
SU86_001290	Methylmalonyl-CoA mutase	Nmar_0835
SU86_004785	Succinyl-CoA reductase	Nmar_1608
SU86_000610	Succinate semialdehyde reductase	Nmar_1161
SU86_007640	4-Hydroxybutyryl-CoA synthetase	Nmar_0206
SU86_007675	4-Hydroxybutyryl-CoA dehydratase	Nmar_0207
SU86_009010	Crotonyl-CoA hydratase	Nmar_1308
SU86_001070	3-Hydroxybutyryl-CoA dehydrogenase	Nmar_1208
SU86_001935	Acetoacetyl-CoA β-ketothiolase	Nmar_0841
SU86_001330	Acetoacetyl-CoA β-ketothiolase	Nmar_1631
reductive and oxidative tricarboxylic acid (TCA) cycle
SU86_007900	Malate dehydrogenase	Nmar_0247
SU86_009185	Fumarate hydratase	Nmar_1260
SU86_007960	Succinate dehydrogenase	Nmar_0258
SU86_007975	Succinate dehydrogenase	Nmar_0261
SU86_000380	Succinyl-CoA synthetase	Nmar_1124
SU86_003970	2-oxoglutarate ferredoxin oxidoreductase	Nmar_0414
SU86_003975	2-oxoglutarate ferredoxin oxidoreductase	Nmar_0413
SU86_008825	Isocitrate dehydrogenase	Nmar_1379
SU86_008435	Aconitate hydratase	Nmar_1482
SU86_005245	Citrate lyase	Nmar_1621
SU86_007940	Isocitrate lyase subunits β (citE)	Nmar_0256
Gluconeogenesis, oxaloacetate => fructose-6P
SU86_004085	phosphoenolpyruvate carboxykinase	Nmar_0392
SU86_004375	enolase	Nmar_0317
SU86_007185	phosphoglycerate mutase[gpmB,EC:5.4.2.12]	Nmar_0181
SU86_003400	phosphoglycerate mutase[apgM,EC:5.4.2.1]	Nmar_0537
SU86_003630	phosphoglycerate kinase	Nmar_0500
SU86_001980	glyceraldehyde-3-phosphate dehydrogenase	Nmar_0831
SU86_001320	triosephosphate isomerase	Nmar_0950
SU86_001040	bifunctional fructose-1,6-bisphosphatase	Nmar_1035
SU86_002465	NAD(P)-dependent malic enzyme (EC:1.1.1.40);	Missing	Ngar_c03710 (N.gargensis), NVIE_001830 (N.viennensis)
PHA synthesis
SU86_001140	poly(R)-hydroxyalkanoic acid synthase subunit,PhaC	Nmar_0991
SU86_001145	poly(R)-hydroxyalkanoic acid synthase subunit,PhaE	Nmar_0990
SU86_006950	(3R)-3-Hydroxybutanoyl-CoA dehydratase	Missing	EPA05355(N.limnia BG20), WP_042683769 (N.chungbukensis)
flagella, chemotaxis and pili
SU86_001435	archaeal flagellin FlaB	Missing	NTE_02354 (N.evergladensis)
SU86_005565	archaeal flagellin FlaB	Missing	NTE_02355 (N.evergladensis)
SU86_005575	archaeal flagellin FlaB	Missing	NTE_02355 (N.evergladensis)
SU86_005580	archaeal flagellin FlaB	Missing	NTE_02355 (N.evergladensis)
SU86_005585	archaeal flagellin FlaB	Missing	NTE_02355 (N.evergladensis)
SU86_005550	archaeal flagellar protein FlaF	Missing	NTE_02358 (N.evergladensis)
SU86_005555	archaeal flagellar protein FlaG	Missing	NTE_02357 (N.evergladensis)
SU86_005545	archaeal flagellar protein FlaH	Missing	NTE_02359 (N.evergladensis)
SU86_005540	archaeal flagellar protein FlaI	Missing	NTE_02352 (N.evergladensis)
SU86_001330	archaeal flagellar protein FlaJ/ pilus assembly protein TadC	Missing	NSED_05295 (Nitrosopumilus sp. AR2)
SU86_001335	archaeal flagellar protein FlaJ/ pilus assembly protein TadC	Missing	NSED_05290 (Nitrosopumilus sp. AR2)
SU86_005535	archaeal flagellar protein FlaJ	Missing	NTE_02360 (N.evergladensis)
SU86_001900	archaeal preflagellin peptidase FlaK	Missing	NTE_02368 (N.evergladensis)
SU86_005495	purine-binding chemotaxis protein CheW	Missing	NTE_02345 (N.evergladensis)
SU86_005485	chemotaxis protein CheC	Missing	NTE_02349 (N.evergladensis)
SU86_005510	chemotaxis protein CheC	Missing	NTE_02349 (N.evergladensis)
SU86_005505	chemotaxis protein CheD	Missing	NTE_02350 (N.evergladensis)
SU86_005500	chemotaxis protein methyltransferase CheR	Missing	NTE_02351 (N.evergladensis)
SU86_005520	chemotaxis response regulator methylesterase CheB	Missing	NTE_02347 (N.evergladensis)
SU86_000325	chemotaxis response regulator receiver protein CheY	Missing	NSED_05360 (Nitrosopumilus sp. AR2)
SU86_000455	chemotaxis response regulator receiver protein CheY	Missing	NSED_05360 (Nitrosopumilus sp. AR2)
SU86_000955	chemotaxis response regulator receiver protein CheY	Missing	NSED_06170 (Nitrosopumilus sp. AR2)
SU86_001485	chemotaxis response regulator receiver protein CheY	Missing	WP_042686580 (N.chungbukensis)
SU86_002750	chemotaxis response regulator receiver protein CheY	Missing	NSED_08760 (Nitrosopumilus sp. AR2)
SU86_005490	chemotaxis response regulator receiver protein CheY	Missing	NTE_02346 (N.evergladensis)
SU86_000345	methyl-accepting chemotaxis protein, mcp	Missing	NTE_02340 (N.evergladensis)
SU86_003805	methyl-accepting chemotaxis protein, mcp	Missing	NTE_02340 (N.evergladensis)
Antibiotics and heavy metals resistance
SU86_001600	antibiotic biosynthesis monooxygenase	Nmar_1116
SU86_004505	beta-lactamase domain-containing protein	Nmar_1539
SU86_006320	beta-lactamase domain-containing protein	Nmar_1727
SU86_008840	Antibiotic resistance efflux protein	Missing	NTE_02862 (N.evergladensis)
SU86_006725	multidrug ABC transporter ATPase	Nmar_0090
SU86_006730	multidrug ABC transporter permease component	Nmar_0091
SU86_006995	cephalosporin hydroxylase	Missing	WP_010192836 (N.limnia BG20)
SU86_003690	daunorubicin resistance ABC transporter	Nmar_0476
SU86_003695	daunorubicin resistance ABC transporter ATPase subunit	Nmar_0475
SU86_005755	lipoprotein-releasing system ATP-binding protein	Nmar_1713
SU86_007245	hsdM；type I restriction enzyme M protein	Missing	Mboo_1031 (Methanoregula boonei)
SU86_007250	hsdR; type I restriction enzyme, R subunit	Missing	Mboo_1030 (Methanoregula boonei)
SU86_005450	copper resistance protein,CopD	Nmar_1652
SU86_007745	copper/silver-translocating P-type ATPase	Missing	NTE_02207 (N.evergladensis)
SU86_006820	Periplasmic divalent cation tolerance protein CutA (copper tolerance)	Nmar_0108
SU86_007570	Arsenic efflux pump protein	Missing	NTE_00795 (N.evergladensis)
SU86_007660	Arsenate reductase	Nmar_0488
SU86_000365	Membrane protein TerC	Missing	NTE_03510 (N.evergladensis)
SU86_005285	cobalt-zinc-cadmium efflux system protein	Missing	N288_12715 (Bacillus infantis)
SU86_001665	cobalt transporter	Nmar_0879
SU86_001685	iron/lead transporter	Missing	NTE_02742 (N.evergladensis)
